# Supplementary material for: Germline variations at JAK2, TERT, HBS1L-MYB and MECOM and the risk of myeloproliferative neoplasms in Taiwanese population
Source: Oncotarget. 2017 Jul 12;8(44):76204–13. doi: 10.18632/oncotarget.19211 (PMC5652698; doi:10.18632/oncotarget.19211)
Supplement: Supplementary file 2 [file oncotarget-08-76204-s002.xlsx]

## Sheet: Table S1
Supplementary Table 1: The distribution and the association of the five SNPs in MPN patients stratified by mutation profiles and disease subtypes
Category	rs12343867 C									rs12339666 T									rs2201862 T									rs9376092 A									rs2736100 C									JAK2V617F vs. rs12343867 C
	Total	C/C		C/T		T/T		Pearson X2 (2-sided)	Fisher's Exact Test (2-sided)	Total	T/T		T/G		G/G		Pearson X2 (2-sided)	Fisher's Exact Test (2-sided)	Total	T/T		T/C		C/C		Pearson X2 (2-sided)	Fisher's Exact Test (2-sided)	Total	A/A		A/C		C/C		Pearson X2 (2-sided)	Fisher's Exact Test (2-sided)	Total	C/C		C/A		A/A		Pearson X2 (2-sided)	Fisher's Exact Test (2-sided)	Total	On 46/1 alleles (C)		On non-46/1 alleles (T)
All MPNs	176	51	0.289773	69	0.392045	56	0.318182	1.0035e-19		178	53	0.297753	73	0.410112	52	0.292135	4.8509e-20		176	9	0.0511364	54	0.306818	113	0.642045	0.411458		178	16	0.0898876	64	0.359551	98	0.550562	0.427478		178	55	0.308989	78	0.438202	45	0.252809	1.35788e-06		37	32	0.864865	5
All-JAK2VF(+) & CALR(+)	2	1	0.5	0	0	1	0.5		0.137422	2	1	0.5	0	0	1	0.5		0.144862	2	0	0	0	0	2	1		0.575331	2	0	0	1	0.5	1	0.5		1	2	0	0	2	1	0	0		0.660418	0	0		0
All-JAK2V617F(+)	119	45	0.378151	39	0.327731	35	0.294118	3.5212e-25		121	47	0.38843	41	0.338843	33	0.272727	1.6424e-25		119	7	0.0588235	34	0.285714	78	0.655462	0.285404		121	12	0.0991736	43	0.355372	66	0.545455	0.340223		121	42	0.347107	52	0.429752	27	0.22314	3.39012e-07		37	32	0.864865	5
All-JAK2V617F(-)	55	5	0.0909091	30	0.545455	20	0.363636		0.009629	55	5	0.0909091	32	0.581818	18	0.327273		0.004539	55	2	0.0363636	20	0.363636	33	0.6		1	55	4	0.0727273	20	0.363636	31	0.563636		0.907272	55	13	0.236364	24	0.436364	18	0.327273	0.382517		0	0		0
All-CALR(+)	17	0	0	10	0.588235	7	0.411765		0.178867	17	0	0	10	0.588235	7	0.411765		0.249572	17	0	0	7	0.411765	10	0.588235		0.916514	17	2	0.117647	9	0.529412	6	0.352941		0.163831	17	4	0.235294	8	0.470588	5	0.294118		0.720172	0	0		0
All-triple negative	37	5	0.135135	19	0.513514	13	0.351351		0.019386	37	5	0.135135	21	0.567568	11	0.297297		0.007207	37	2	0.0540541	12	0.324324	23	0.621622		0.84224	37	2	0.0540541	11	0.297297	24	0.648649		0.555731	37	9	0.243243	16	0.432432	12	0.324324	0.457869		0	0		0
All PV	54	25	0.462963	18	0.333333	11	0.203704		1.2529e-14	54	27	0.5	17	0.314815	10	0.185185	1.6288e-24		54	3	0.0555556	10	0.185185	41	0.759259		0.020343	54	2	0.037037	15	0.277778	37	0.685185		0.155888	54	18	0.333333	25	0.462963	11	0.203704	0.00198626		9	8	0.888889	1
PV-JAK2V617F(+)	38	23	0.605263	9	0.236842	6	0.157895		7.9534e-17	38	25	0.657895	8	0.210526	5	0.131579		9.4183e-19	38	3	0.0789474	5	0.131579	30	0.789474		0.006958	38	2	0.0526316	13	0.342105	23	0.605263		0.839046	38	14	0.368421	17	0.447368	7	0.184211	0.00199827		9	8	0.888889	1
PV-triple negative	16	2	0.125	9	0.5625	5	0.3125		0.070444	16	2	0.125	9	0.5625	5	0.3125	0.177327		16	0	0	5	0.3125	11	0.6875		0.908696	16	0	0	2	0.125	14	0.875		0.043497	16	4	0.25	8	0.5	4	0.25		0.501037	0	0		0
All ET	107	20	0.186916	49	0.457944	38	0.35514	2e-06		109	20	0.183486	52	0.477064	37	0.33945	6e-06		107	4	0.0373832	37	0.345794	66	0.616822	0.803253		109	12	0.110092	44	0.40367	53	0.486239	0.142631		109	33	0.302752	47	0.431193	29	0.266055	0.000581102		27	23	0.851852	4
ET-JAK2VF(+) & CALR(+)	2	1	0.5	0	0	1	0.5		0.137422	2	1	0.5	0	0	1	0.5		0.144862	2	0	0	0	0	2	1		0.575331	2	0	0	1	0.5	1	0.5		1	2	0	0	2	1	0	0		0.660418	0	0		0
ET-JAK2V617F(+)	72	18	0.25	29	0.402778	25	0.347222	9.0625e-08		74	18	0.243243	32	0.432432	24	0.324324	3.7026e-07		72	3	0.0416667	25	0.347222	44	0.611111		0.976975	74	9	0.121622	28	0.378378	37	0.5		0.178104	74	26	0.351351	31	0.418919	17	0.22973	8.1848e-05		27	23	0.851852	4
ET-CALR(+)	15	0	0	9	0.6	6	0.4		0.18413	15	0	0	9	0.6	6	0.4		0.24315	15	0	0	5	0.333333	10	0.666667		0.903841	15	1	0.0666667	9	0.6	5	0.333333		0.166942	15	3	0.2	7	0.466667	5	0.333333		0.884483	0	0		0
ET-triple negative	17	1	0.0588235	10	0.588235	6	0.352941		0.137522	17	1	0.0588235	10	0.588235	6	0.352941		0.215209	17	1	0.0588235	6	0.352941	10	0.588235		0.839738	17	2	0.117647	6	0.352941	9	0.529412		0.574108	17	4	0.235294	7	0.411765	6	0.352941		0.683593	0	0		0
All MF	15	6	0.4	2	0.133333	7	0.466667		0.0004	15	6	0.4	4	0.266667	5	0.333333		0.001287	15	2	0.133333	7	0.466667	6	0.4		0.118341	15	2	0.133333	5	0.333333	8	0.533333		0.478786	15	4	0.266667	6	0.4	5	0.333333		0.539241	1	1		0
MF-JAK2V617F(+)	9	4	0.444444	1	0.111111	4	0.444444		0.002254	9	4	0.444444	1	0.111111	4	0.444444		0.002924	9	1	0.111111	4	0.444444	4	0.444444		0.320268	9	1	0.111111	2	0.222222	6	0.666667		0.378394	9	2	0.222222	4	0.444444	3	0.333333		0.818522	1	1		0
MF-CALR(+)	2	0	0	1	0.5	1	0.5		1	2	0	0	1	0.5	1	0.5		1	2	0	0	2	1	0	0		0.225678	2	1	0.5	0	0	1	0.5		0.129178	2	1	0.5	1	0.5	0	0		0.431152	0	0		0
MF-triple negative	4	2	0.5	0	0	2	0.5		0.015299	4	2	0.5	2	0.5	0	0		0.006605	4	1	0.25	1	0.25	2	0.5		0.203065	4	0	0	3	0.75	1	0.25		0.478854	4	1	0.25	1	0.25	2	0.5		0.508785	0	0		0
All ET & MF	122	26	0.213115	51	0.418033	45	0.368852	3.2517e-08		124	26	0.209677	56	0.451613	42	0.33871	6.92e-08		122	6	0.0491803	44	0.360656	72	0.590164	0.998961		124	14	0.112903	49	0.395161	61	0.491935	0.0975635		124	37	0.298387	53	0.427419	34	0.274194	0.000391904		28	24	0.857143	4
Taiwanese healthy control	995	70	0.0703518	361	0.362814	564	0.566834			995	74	0.0743719	379	0.380905	542	0.544724			990	49	0.0494949	355	0.358586	586	0.591919			16999	1135	0.0667686	6542	0.384846	9322	0.548385			16946	2823	0.166588	8115	0.478874	6008	0.354538
																																														Binomial test was adopted analyzing deviations from expected allelic ratios of 50%.
Supplementary Table 2: Clinical and prognostic implications of the five SNPs in 178 Taiwanese MPN patients
Category			rs12343867 C									rs12339666 T									rs2201862 T									rs9376092 A									rs2736100 C
			Total	C		T		Pearson X2 (2-sided)	Fisher's Exact Test (2-sided)			Total	T		G		Pearson X2 (2-sided)	Fisher's Exact Test (2-sided)			Total	T		C		Pearson X2 (2-sided)	Fisher's Exact Test (2-sided)			Total	A		C		Pearson X2 (2-sided)	Fisher's Exact Test (2-sided)			Total	C		A		Pearson X2 (2-sided)	Fisher's Exact Test (2-sided)
All MPNs			352	171	0.485795	181	0.514205	3.6155e-19				356	179	0.502809	177	0.497191	1.941e-19				352	72	0.204545	280	0.795455	0.315655				356	96	0.269663	260	0.730337	0.653811				356	188	0.52809	168	0.47191	3.11509e-06
All-JAK2VF(+) & CALR(+)			4	2	0.5	2	0.5		0.265429			4	2	0.5	2	0.5		0.287688			4	0	0	4	1		0.579874			4	1	0.25	3	0.75		1			4	2	0.5	2	0.5		1
All-JAK2V617F(+)			238	129	0.542017	109	0.457983	5.6038e-21				242	135	0.557851	107	0.442149	4.3647e-21				238	48	0.201681	190	0.798319	0.344714				242	67	0.27686	175	0.72314	0.532029				242	136	0.561983	106	0.438017	8.62437e-07
All-JAK2V617F(-)			110	40	0.363636	70	0.636364	0.00900448				110	42	0.381818	68	0.618182	0.00719836				110	24	0.218182	86	0.781818	0.796425				110	28	0.254545	82	0.745455	0.911592				110	50	0.454545	60	0.545455	0.300903
All-CALR(+)			34	10	0.294118	24	0.705882	0.572925				34	10	0.294118	24	0.705882	0.701261				34	7	0.205882	27	0.794118	0.752416				34	13	0.382353	21	0.617647	0.101459				34	16	0.470588	18	0.529412	0.443564
All-triple negative			74	29	0.391892	45	0.608108	0.0067387				74	31	0.418919	43	0.581081	0.00338315				74	16	0.216216	58	0.783784	0.800304				74	15	0.202703	59	0.797297	0.267893				74	34	0.459459	40	0.540541	0.34982
All PV			108	68	0.62963	40	0.37037	7.7998e-18				108	71	0.657407	37	0.342593	1.3451e-18				108	16	0.148148	92	0.851852	0.0505288				108	19	0.175926	89	0.824074	0.0485769				108	61	0.564815	47	0.435185	0.000795747
PV-JAK2V617F(+)			76	55	0.723684	21	0.276316	8.6834e-20				76	58	0.763158	18	0.236842	2.9709e-21				76	11	0.144737	65	0.855263	0.0854072				76	17	0.223684	59	0.776316	0.480373				76	45	0.592105	31	0.407895	0.0009701
PV-triple negative			32	13	0.40625	19	0.59375	0.0464595				32	13	0.40625	19	0.59375	0.072828				32	5	0.15625	27	0.84375	0.33165				32	2	0.0625	30	0.9375	0.0111297				32	16	0.5	16	0.5	0.279275
All ET			214	89	0.415888	125	0.584112	2.5657e-07				218	92	0.422018	126	0.577982	9.3188e-07				214	45	0.21028	169	0.78972	0.539206				218	68	0.311927	150	0.688073	0.0766465				218	113	0.518349	105	0.481651	0.000764567
ET-JAK2VF(+) & CALR(+)			4	2	0.5	2	0.5		0.265429			4	2	0.5	2	0.5		0.287688			4	0	0	4	1		0.579874			4	1	0.25	3	0.75		1			4	2	0.5	2	0.5		1
ET-JAK2V617F(+)			144	65	0.451389	79	0.548611	1.6038e-07				148	68	0.459459	80	0.540541	3.445e-07				144	31	0.215278	113	0.784722	0.709023				148	46	0.310811	102	0.689189	0.152834				148	83	0.560811	65	0.439189	0.000130723
ET-CALR(+)			30	9	0.3	21	0.7	0.546056				30	9	0.3	21	0.7	0.664927				30	5	0.166667	25	0.833333	0.420759				30	11	0.366667	19	0.633333	0.179387				30	13	0.433333	17	0.566667	0.760794
ET-triple negative			34	12	0.352941	22	0.647059	0.178662				34	12	0.352941	22	0.647059	0.24908				34	8	0.235294	26	0.764706	0.928656				34	10	0.294118	24	0.705882	0.642288				34	15	0.441176	19	0.558824	0.676564
All MF			30	14	0.466667	16	0.533333	0.007347				30	16	0.533333	14	0.466667	0.000993				30	11	0.366667	19	0.633333	0.075274				30	9	0.3	21	0.7	0.610163				30	14	0.466667	16	0.533333	0.499018
MF-JAK2V617F(+)			18	9	0.5	9	0.5		0.02592			18	9	0.5	9	0.5		0.032418			18	6	0.333333	12	0.666667		0.272312			18	4	0.222222	14	0.777778		1			18	8	0.444444	10	0.555556	0.740022
MF-CALR(+)			4	1	0.25	3	0.75		1			4	1	0.25	3	0.75		1			4	2	0.5	2	0.5		0.227242			4	2	0.5	2	0.5		0.277364			4	3	0.75	1	0.25		0.310668
MF-triple negative			8	4	0.5	4	0.5		0.117226			8	6	0.75	2	0.25		0.00591964			8	3	0.375	5	0.625		0.394535			8	3	0.375	5	0.625		0.435205			8	3	0.375	5	0.625	0.858198	1
All ET & MF			244	103	0.422131	141	0.577869	1.5564e-08				248	108	0.435484	140	0.564516	1.892e-08				244	56	0.229508	188	0.770492	0.979839				248	77	0.310484	171	0.689516	0.0663825				248	127	0.512097	121	0.487903	0.000703868
Taiwanese healthy control			1990	501	0.251759	1489	0.748241					1990	527	0.264824	1463	0.735176					1980	453	0.228788	1527	0.771212					33998	8812	0.259192	25186	0.740808					33892	13761	0.406025	20131	0.593975
[truncated: 2 more columns]

## Sheet: Table S2
Table S2. Clinical and prognostic implications of the five SNPs in 178 Taiwanese MPN patients
Category	rs12343867 C									rs12339666 T									rs2201862 T									rs9376092 A									rs2736100 C
	Total	C/C		C/T		T/T		Pearson X2 (2-sided)	Fisher's Exact Test (2-sided)	Total	T/T		T/G		G/G		Pearson X2 (2-sided)	Fisher's Exact Test (2-sided)	Total	T/T		T/C		C/C		Pearson X2 (2-sided)	Fisher's Exact Test (2-sided)	Total	A/A		A/C		C/C		Pearson X2 (2-sided)	Fisher's Exact Test (2-sided)	Total	C/C		C/A		A/A		Pearson X2 (2-sided)	Fisher's Exact Test (2-sided)
Age: < 60 y/o	96	26	0.270833	41	0.427083	29	0.302083	NS		98	28	0.285714	43	0.438776	27	0.27551	NS		97	7	0.0721649	33	0.340206	57	0.587629		NS	98	9	0.0918367	36	0.367347	53	0.540816	NS		98	38	0.387755	40	0.408163	20	0.204082	0.032143
>= 60 y/o	80	25	0.3125	28	0.35	27	0.3375			80	25	0.3125	30	0.375	25	0.3125			79	2	0.0253165	21	0.265823	56	0.708861			80	7	0.0875	28	0.35	45	0.5625			80	17	0.2125	38	0.475	25	0.3125
Sex: Male	85	21	0.247059	35	0.411765	29	0.341176	NS		86	21	0.244186	39	0.453488	26	0.302326	NS		86	4	0.0465116	24	0.27907	58	0.674419		NS	86	7	0.0813953	32	0.372093	47	0.546512	NS		86	23	0.267442	39	0.453488	24	0.27907	NS
Female	91	30	0.32967	34	0.373626	27	0.296703			92	32	0.347826	34	0.369565	26	0.282609			90	5	0.0555556	30	0.333333	55	0.611111			92	9	0.0978261	32	0.347826	51	0.554348			92	32	0.347826	39	0.423913	21	0.228261
Splenomegaly: Presence	50	23	0.46	14	0.28	13	0.26	0.006862		50	23	0.46	15	0.3	12	0.24	0.011771		50	3	0.06	16	0.32	31	0.62		NS	50	2	0.04	17	0.34	31	0.62		NS	50	19	0.38	22	0.44	9	0.18	NS
Absence	126	28	0.222222	55	0.436508	43	0.34127			128	30	0.234375	58	0.453125	40	0.3125			126	6	0.047619	38	0.301587	82	0.650794			128	14	0.109375	47	0.367188	67	0.523438			128	36	0.28125	56	0.4375	36	0.28125
Survival: Alive	148	45	0.304054	58	0.391892	45	0.304054	NS		150	47	0.313333	62	0.413333	41	0.273333	NS		149	7	0.0469799	47	0.315436	95	0.637584		NS	150	12	0.08	52	0.346667	86	0.573333		NS	150	47	0.313333	66	0.44	37	0.246667	NS
Dead	28	6	0.214286	11	0.392857	11	0.392857			28	6	0.214286	11	0.392857	11	0.392857			27	2	0.0740741	7	0.259259	18	0.666667			28	4	0.142857	12	0.428571	12	0.428571			28	8	0.285714	12	0.428571	8	0.285714
Presence of secondary solid cancer: Yes	15	4	0.266667	7	0.466667	4	0.266667		NS	15	4	0.266667	7	0.466667	4	0.266667		NS	15	1	0.0666667	4	0.266667	10	0.666667		NS	15	2	0.133333	6	0.4	7	0.466667		NS	15	3	0.2	10	0.666667	2	0.133333		NS
No	161	47	0.291925	62	0.385093	52	0.322981			163	49	0.300613	66	0.404908	48	0.294479			161	8	0.0496894	50	0.310559	103	0.639752			163	14	0.0858896	58	0.355828	91	0.558282			163	52	0.319018	68	0.417178	43	0.263804
Myelofibrosis transformation*: Yes	8	4	0.5	1	0.125	3	0.375		NS	8	4	0.5	1	0.125	3	0.375		NS	7	0	0	6	0.857143	1	0.142857		0.007791	8	0	0	2	0.25	6	0.75		NS	8	2	0.25	3	0.375	3	0.375		NS
No	152	41	0.269737	66	0.434211	45	0.296053			154	43	0.279221	68	0.441558	43	0.279221			153	7	0.0457516	41	0.267974	105	0.686275			154	14	0.0909091	57	0.37013	83	0.538961			154	49	0.318182	69	0.448052	36	0.233766
Acute leukemia transformation: Yes	3	1	0.333333	0	0	2	0.666667		NS	3	1	0.333333	0	0	2	0.666667		NS	2	0	0	0	0	2	1		NS	3	0	0	3	1	0	0		NS	3	0	0	2	0.666667	1	0.333333		NS
No	173	50	0.289017	69	0.398844	54	0.312139			175	52	0.297143	73	0.417143	50	0.285714			174	9	0.0517241	54	0.310345	111	0.637931			175	16	0.0914286	61	0.348571	98	0.56			175	55	0.314286	76	0.434286	44	0.251429
Overall hemorrhagic complication: Yes	43	8	0.186047	15	0.348837	20	0.465116	0.044053		44	9	0.204545	16	0.363636	19	0.431818	NS		43	1	0.0232558	13	0.302326	29	0.674419		NS	44	3	0.0681818	23	0.522727	18	0.409091		0.042969	44	13	0.295455	21	0.477273	10	0.227273	NS
No	133	43	0.323308	54	0.406015	36	0.270677			134	44	0.328358	57	0.425373	33	0.246269			133	8	0.0601504	41	0.308271	84	0.631579			134	13	0.0970149	41	0.30597	80	0.597015			134	42	0.313433	57	0.425373	35	0.261194
Overall thrombotic complication: Yes	46	15	0.326087	17	0.369565	14	0.304348	NS		46	16	0.347826	16	0.347826	14	0.304348	NS		46	3	0.0652174	10	0.217391	33	0.717391		NS	46	8	0.173913	18	0.391304	20	0.434783		0.041467	46	17	0.369565	19	0.413043	10	0.217391	NS
No	128	36	0.28125	52	0.40625	40	0.3125			130	37	0.284615	57	0.438462	36	0.276923			128	6	0.046875	44	0.34375	78	0.609375			130	8	0.0615385	45	0.346154	77	0.592308			130	37	0.284615	58	0.446154	35	0.269231
Category			rs12343867 C									rs12339666 T									rs2201862 T									rs9376092 A									rs2736100 C							Use of cytoreductive therapy for MPNs
			Total	C		T		Pearson X2 (2-sided)	Fisher's Exact Test (2-sided)			Total	T		G		Pearson X2 (2-sided)	Fisher's Exact Test (2-sided)			Total	T		C		Pearson X2 (2-sided)	Fisher's Exact Test (2-sided)			Total	A		C		Pearson X2 (2-sided)	Fisher's Exact Test (2-sided)			Total	C		A		Pearson X2 (2-sided)	Fisher's Exact Test (2-sided)	Total	Yes		No
Age: < 60 y/o			192	93	0.484375	99	0.515625	NS				196	99	0.505102	97	0.494898	NS				194	47	0.242268	147	0.757732	NS				196	54	0.27551	142	0.72449	NS				196	116	0.591837	80	0.408163	0.007661		98	74	0.755102	24
>= 60 y/o			160	78	0.4875	82	0.5125					160	80	0.5	80	0.5					158	25	0.158228	133	0.841772					160	42	0.2625	118	0.7375					160	72	0.45	88	0.55			80	70	0.875	10
Sex: Male			170	77	0.452941	93	0.547059	NS				172	81	0.47093	91	0.52907	NS				172	32	0.186047	140	0.813953	NS				172	46	0.267442	126	0.732558	NS				172	85	0.494186	87	0.505814	NS		86	70	0.813953	16
Female			182	94	0.516484	88	0.483516					184	98	0.532609	86	0.467391					180	40	0.222222	140	0.777778					184	50	0.271739	134	0.728261					184	103	0.559783	81	0.440217			92	74	0.804348	18
Splenomegaly: Presence			100	60	0.6	40	0.4	0.006922				100	61	0.61	39	0.39	0.011467				100	22	0.22	78	0.78	NS				100	21	0.21	79	0.79	NS				100	60	0.6	40	0.4	NS		50	44	0.88	6
Absence			252	111	0.440476	141	0.559524					256	118	0.460938	138	0.539062					252	50	0.198413	202	0.801587					256	75	0.292969	181	0.707031					256	128	0.5	128	0.5			128	100	0.78125	28
Survival: Alive			296	148	0.5	148	0.5	NS				300	156	0.52	144	0.48	NS				298	61	0.204698	237	0.795302	NS				300	76	0.253333	224	0.746667	NS				300	160	0.533333	140	0.466667	NS		150	121	0.806667	29
Dead			56	23	0.410714	33	0.589286					56	23	0.410714	33	0.589286					54	11	0.203704	43	0.796296					56	20	0.357143	36	0.642857					56	28	0.5	28	0.5			28	23	0.821429	5
Presence of secondary solid cancer: Yes			30	15	0.5	15	0.5	NS				30	15	0.5	15	0.5	NS				30	6	0.2	24	0.8	NS				30	10	0.333333	20	0.666667	NS				30	16	0.533333	14	0.466667	NS		15	12	0.8	3
No			322	156	0.484472	166	0.515528					326	164	0.503067	162	0.496933					322	66	0.204969	256	0.795031					326	86	0.263804	240	0.736196					326	172	0.527607	154	0.472393			163	132	0.809816	31
Myelofibrosis transformation*: Yes			16	9	0.5625	7	0.4375	NS				16	9	0.5625	7	0.4375	NS				14	6	0.428571	8	0.571429		0.032104			16	2	0.125	14	0.875		NS			16	7	0.4375	9	0.5625	NS		8	7	0.875	1
No			304	148	0.486842	156	0.513158					308	154	0.5	154	0.5					306	55	0.179739	251	0.820261					308	85	0.275974	223	0.724026					308	167	0.542208	141	0.457792			154	125	0.811688	29
Acute leukemia transformation: Yes			6	2	0.333333	4	0.666667		NS			6	2	0.333333	4	0.666667		NS			4	0	0	4	1		NS			6	3	0.5	3	0.5		NS			6	2	0.333333	4	0.666667		NS	3	3	1	0
No			346	169	0.488439	177	0.511561					350	177	0.505714	173	0.494286					348	72	0.206897	276	0.793103					350	93	0.265714	257	0.734286					350	186	0.531429	164	0.468571			175	141	0.805714	34
Overall hemorrhagic complication: Yes			86	31	0.360465	55	0.639535	0.007471				88	34	0.386364	54	0.613636	0.011802				86	15	0.174419	71	0.825581	NS				88	29	0.329545	59	0.670455	NS				88	47	0.534091	41	0.465909	NS		44	39	0.886364	5
No			266	140	0.526316	126	0.473684					268	145	0.541045	123	0.458955					266	57	0.214286	209	0.785714					268	67	0.25	201	0.75					268	141	0.526119	127	0.473881			134	105	0.783582	29
Overall thrombotic complication: Yes			92	47	0.51087	45	0.48913	NS				92	48	0.521739	44	0.478261	NS				92	16	0.173913	76	0.826087	NS				92	34	0.369565	58	0.630435	0.012208				92	53	0.576087	39	0.423913	NS		46	41	0.891304	5
No			256	124	0.484375	132	0.515625					260	131	0.503846	129	0.496154					256	56	0.21875	200	0.78125					260	61	0.234615	199	0.765385					260	132	0.507692	128	0.492308			130	101	0.776923	29
*PMF patients were excluded from this analysis.
Abbreviation: NA, not significant, y/o, year-old.
[truncated: 2 more columns]
